# Supplementary material for: Development and Verification of a Suspension-Based TXRF Method for Chromium Determination in Feed and Fecal Samples Containing Chromic Oxide as an External Digestibility Marker
Source: Molecules. 2026 May 3;31(9):1522. doi: 10.3390/molecules31091522 (PMC13165053; doi:10.3390/molecules31091522)
Supplement: Supplementary file 1 [file molecules-31-01522-s001.zip]

Archive with 1 entries (1 files):
- molecules-4234648-supplementary.pdf
